# Supplementary material for: Enhancing the Deposition Rate and Uniformity in 3D Gold Microelectrode Arrays via Ultrasonic-Enhanced Template-Assisted Electrodeposition
Source: Sensors (Basel). 2024 Feb 15;24(4):1251. doi: 10.3390/s24041251 (PMC10893058; doi:10.3390/s24041251)
Supplement: Supplementary file 1 [file sensors-24-01251-s001.zip]

Archive with 6 entries (6 files):
- Layout_Substrate_S1.pdf
- Layout_Substrate_S2.pdf
- Layout_Substrate_S3.pdf
- Spreadsheet S1_Optical Profilometer Data_Electrode heights.xlsx
- Spreadsheet S2_XRD Data.xlsx
- Table S1_Shear strength analysis.xlsx
