# Supplementary material for: Enhancing the Deposition Rate and Uniformity in 3D Gold Microelectrode Arrays via Ultrasonic-Enhanced Template-Assisted Electrodeposition
Source: Sensors (Basel). 2024 Feb 15;24(4):1251. doi: 10.3390/s24041251 (PMC10893058; doi:10.3390/s24041251)
Supplement: Supplementary file 1 [file sensors-24-01251-s001.zip › Table S1_Shear strength analysis.xlsx]

## Sheet: Sheet1
Shear Strength Analysis
Measurement	NS-H1	PS-H1	CS-H1	CS-L4 (HD)
P1 (F_max)	0.585	0.721	0.636	0.1579
P2 (F_max)	0.551	0.714	0.649	0.1604
P3 (F_max)	0.632	0.701	0.621	0.1478
P4 (F_max)	0.641	0.667	0.609	0.1593
P5 (F_max)	0.64	0.733	0.663	0.1625
Mean (N)	0.61	0.707	0.636	0.158
STDEV.S	0.0401584	0.0252824	0.021513	0.00571988
%STDEAV	6.58551	3.575	3.38464	3.62982
τ_max(N/m²)	183.893	213.148	191.789	164.241
